# Supplementary material for: Phylogeographic evidence for the inter- and intracontinental dissemination of avian influenza viruses via migration flyways
Source: PLoS One. 2019 Jun 26;14(6):e0218506. doi: 10.1371/journal.pone.0218506 (PMC6594620; doi:10.1371/journal.pone.0218506)
Supplement: S2 Table — (XLSX) [file pone.0218506.s009.xlsx]

## Sheet: S2 Table
S2 Table. Bayes Factors from the place to another in each clade.
Clade A1						Clade B						Clade C						Clade D						Clade E						Clade F						Clade G						Clade H						Clade I
FROM		TO		BAYES_FACTOR		FROM		TO		BAYES_FACTOR		FROM		TO		BAYES_FACTOR		FROM		TO		BAYES_FACTOR		FROM		TO		BAYES_FACTOR		FROM		TO		BAYES_FACTOR		FROM		TO		BAYES_FACTOR		FROM		TO		BAYES_FACTOR		FROM
Location	Number in map	Location	Number in map			Location	Number in map	Location	Number in map			Location	Number in map	Location	Number in map			Location	Number in map	Location	Number in map			Location	Number in map	Location	Number in map			Location	Number in map	Location	Number in map			Location	Number in map	Location	Number in map			Location	Number in map	Location	Number in map			Location	Number in map
Korea	⑥	Kagawa	⑦	159.019		Shimane	③	Hyogo	③	11.1504		Mongolia	③	Bangladesh	②	10.9411		Hunan	③	Henan	③	5.04315		Shiga	③	Mongolia	①	19.3858		Buryatia	③	Novosibirsk	①	19.499		Moscow	③	Sweden	①	5.95816		Netherlands	①	Sweden	③	10.9081		Sweden	④
Netherlands	②	Republic_of_Georgia	⑤	146.421		Hyogo	③	Tokyo	③	4.64077		Novosibirsk_region	①	Chany	①	7.00978		Mongolia	②	India	①	3.6836		Mongolia	①	Hong_Kong	②	14.6675		Beijing	④	Buryatia	③	9.41336		Moscow	③	Croatia	②	4.03003		Netherlands	①	Croatia	②	6.48308		Sweden	④
Netherlands	②	England	①	20.2798		Shimane	③	Tokyo	③	4.54619		Mongolia	③	Okinawa	④	5.10101		Mongolia	②	Jiangsu	③	3.52881		Mongolia	①	Hunan	②	13.8829		Novosibirsk	①	Buryatia	③	5.43356		Sweden	①	Croatia	②	3.23222		Sweden	③	Croatia	②	5.53901		Sweden	④
Netherlands	②	Germany-BY	④	19.7941		Taiwan	②	Shimane	③	4.46401		Novosibirsk_region	①	Tochigi	⑤	4.98221		Henan	③	Hunan	③	3.25936		Mongolia	①	Jiangxi	②	11.9738		Mongolia	②	Beijing	④	5.02799		Croatia		Moscow		2.41969		Mongolia	④	Fukuoka	⑤	4.33931		Netherlands	①
Netherlands	②	Denmark	③	7.25619		Greece	①	Taiwan	②	3.08182		Mongolia	③	Ubinskoe_Lake	①	4.28421		Jiangsu	③	Henan	③	3.11766		Hubei	②	Mie	③	11.9628		Primorje	⑧	Yakutia	⑤	4.98197		Croatia		Sweden		1.94437		Mongolia	④	Miyazaki	⑤	4.18031		Sweden	④
Netherlands	②	Korea	③	4.7738		Shimane	③	Taiwan	②	3.06815		Bangladesh	②	Mongolia	③	4.1814		Jiangsu	③	Hunan	③	3.05181		Hubei	②	Ganzhou	②	7.28346		Amur_region	⑥	Tochigi	⑨	4.84595		Sweden		Moscow		1.72487		Netherlands	①	Mongolia	④	3.8179		Netherlands
Republic_of_Georgia	⑤	Denmark	③	4.50876		Tokyo		Greece		2.89557		Bangladesh	②	Ubinskoe_Lake	①	3.63651		India		Mongolia		2.9215		Kumamoto	③	Hubei	②	6.79242		Tochigi	⑨	Amur_region	⑥	4.54001								Miyazaki	⑤	Mongolia	④	3.52242		Zambia
Germany-BY	④	Denmark	③	4.27651		Taiwan		Greece		2.5004		Tochigi	⑤	Chany	①	3.13012		Hunan		Jiangsu		2.51173		Mongolia	①	Zhejiang	②	5.90586		Mongolia	②	Yamaguchi	⑦	3.89552								Miyazaki	⑤	Fukuoka	⑤	3.40724		Netherlands
England		Netherlands		2.7821		Tokyo		Hyogo		2.44996		Tochigi	⑤	Novosibirsk_region	①	3.08719		Henan		Jiangsu		2.13697		Hunan	②	Kumamoto	③	5.45864		Yamaguchi	⑦	Amur_region	⑥	3.617								Fukuoka	⑤	Mongolia	④	3.31332		Netherlands
England		Denmark		2.37574		Greece		Taiwan		2.39711		Okinawa		Bangladesh		2.85383		Mongolia		Hunan		2.07127		Hunan	②	Jiangxi	②	5.26633		Yakutia	⑤	Primorje	⑧	3.45645								Fukuoka	⑤	Miyazaki	⑤	3.10241		Norway
Republic_of_Georgia		Korea		2.29161		Shimane		Greece		1.95194		Okinawa		Mongolia		2.74942		India		Jiangsu		2.0616		Kumamoto	③	Ganzhou	②	5.16369		Beijing	④	Primorje	⑧	3.31766								Sweden		Netherlands		2.25729		Germany
Germany-BY		Korea		2.16708		Hyogo		Greece		1.93441		Bangladesh		Okinawa		2.70492		Mongolia		Henan		2.05196		Ganzhou	②	Hubei	②	4.50625		Yamaguchi		Tochigi		2.98589								Croatia		Sweden		2.06055		Norway
Denmark		England		2.07037		Tokyo		Taiwan		1.83429		Mongolia		Novosibirsk_region		2.59122		Jiangsu		India		1.94362		Jiangxi	②	Hunan	②	4.19375		Beijing		Yakutia		2.92201								Miyazaki		Netherlands		1.84989		Zambia
Kagawa		Korea		1.94636		Tokyo		Shimane		1.67907		Bangladesh		Novosibirsk_region		2.43663		Jiangsu		Mongolia		1.85561		Ganzhou	②	Mie	③	3.66389		Yamaguchi		Primorje		2.76575								Fukuoka		Netherlands		1.76153		Germany
England		Korea		1.8897		Hyogo		Taiwan		1.4689		Chany		Novosibirsk_region		2.26517		India		Henan		1.67409		Jiangxi	②	Kumamoto	③	3.33979		Beijing		Yamaguchi		2.73506								Sweden		Mongolia		1.69137		Zambia
Kagawa		England		1.72595		Hyogo		Shimane		1.3777		Chany		Tochigi		2.25919		India		Hunan		1.63049		Hong_Kong		Zhejiang		2.7809		Yamaguchi		Beijing		2.73506								Mongolia		Netherlands		1.65827		Germany
Kagawa		Germany-BY		1.69103		Taiwan		Hyogo		1.2619		Ubinskoe_Lake		Bangladesh		2.23179		Hunan		Mongolia		1.56931		Mie		Ganzhou		2.75305		Yamaguchi		Mongolia		2.39524								Sweden		Miyazaki		1.61381		Zambia
Republic_of_Georgia		Germany-BY		1.66557		Taiwan		Tokyo		1.16171		Ubinskoe_Lake		Novosibirsk_region		2.21758		Hunan		India		1.559		Zhejiang		Mongolia		2.58571		Yakutia		Amur_region		2.22693								Sweden		Fukuoka		1.4826		Norway
Germany-BY		Kagawa		1.57841		Greece		Hyogo		1.02855		Ubinskoe_Lake		Tochigi		2.04997		Henan		Mongolia		1.3998		Mie		Hubei		2.48212		Yamaguchi		Yakutia		2.15852								Fukuoka		Croatia		1.43055		Norway
Denmark		Korea		1.55475		Greece		Tokyo		1.003		Ubinskoe_Lake		Chany		1.84671		Henan		India		1.35001		Hunan		Zhejiang		2.29425		Primorje		Beijing		2.11794								Mongolia		Croatia		1.42717		Germany
Denmark		Germany-BY		1.50114								Mongolia		Tochigi		1.80529								Shiga		Zhejiang		2.27328		Mongolia		Amur_region		2.10449								Netherlands		Miyazaki		1.41622
Kagawa		Denmark		1.40956								Okinawa		Ubinskoe_Lake		1.77062								Zhejiang		Hong_Kong		2.11426		Mongolia		Buryatia		2.10449								Miyazaki		Croatia		1.37612
Republic_of_Georgia		Netherlands		1.39266								Tochigi		Bangladesh		1.71256								Jiangxi		Hong_Kong		1.92351		Beijing		Mongolia		2.09109								Netherlands		Fukuoka		1.36206
Netherlands		Kagawa		1.34617								Tochigi		Ubinskoe_Lake		1.6403								Kumamoto		Mie		1.88037		Beijing		Amur_region		2.09109								Croatia		Miyazaki		1.36041
Kagawa		Netherlands		1.16651								Bangladesh		Tochigi		1.61421								Hong_Kong		Mongolia		1.861		Primorje		Yamaguchi		1.99828								Croatia		Fukuoka		1.36041
Republic_of_Georgia		England		1.15866								Chany		Bangladesh		1.58534								Hong_Kong		Kumamoto		1.81839		Yakutia		Beijing		1.99828								Croatia		Netherlands		1.35546
Germany-BY		Netherlands		1.03552								Okinawa		Novosibirsk_region		1.53711								Hubei		Kumamoto		1.81292		Primorje		Tochigi		1.98517								Croatia		Mongolia		1.33332
Kagawa		Republic_of_Georgia		1.01713								Ubinskoe_Lake		Okinawa		1.5254								Hunan		Hubei		1.80472		Mongolia		Primorje		1.98517								Fukuoka		Sweden		1.29439
England		Germany-BY		0.999664								Ubinskoe_Lake		Mongolia		1.51083								Zhejiang		Kumamoto		1.80472		Yakutia		Tochigi		1.98517								Miyazaki		Sweden		1.26076
Denmark		Kagawa		0.990556								Tochigi		Mongolia		1.41427								Mie		Kumamoto		1.80063		Tochigi		Yamaguchi		1.90729								Mongolia		Sweden		1.22989
Germany-BY		Republic_of_Georgia		0.925101								Chany		Ubinskoe_Lake		1.39828								Jiangxi		Zhejiang		1.78837		Yakutia		Yamaguchi		1.89444
Denmark		Netherlands		0.921864								Okinawa		Tochigi		1.38144								Hunan		Hong_Kong		1.74097		Mongolia		Yakutia		1.86884
Germany-BY		England		0.891282								Novosibirsk_region		Ubinskoe_Lake		1.33695								Zhejiang		Hunan		1.72213		Primorje		Amur_region		1.8561
Republic_of_Georgia		Kagawa		0.871326								Chany		Mongolia		1.31675								Mongolia		Kumamoto		1.71542		Beijing		Tochigi		1.84339
England		Republic_of_Georgia		0.825522								Bangladesh		Chany		1.30579								Zhejiang		Hubei		1.66738		Yamaguchi		Buryatia		1.81807
Korea		Denmark		0.788129								Mongolia		Chany		1.29759								Zhejiang		Jiangxi		1.65676		Mongolia		Tochigi		1.80547
Denmark		Republic_of_Georgia		0.779624								Tochigi		Okinawa		1.26951								Ganzhou		Kumamoto		1.59224		Tochigi		Primorje		1.80547
England		Kagawa		0.713945								Chany		Okinawa		1.2605								Hong_Kong		Hubei		1.49124		Novosibirsk		Mongolia		1.7929
Korea		Netherlands		0.641554								Okinawa		Chany		1.24256								Hong_Kong		Hunan		1.46185		Tochigi		Beijing		1.78036
Korea		England		0.564422								Novosibirsk_region		Bangladesh		1.01879								Hunan		Ganzhou		1.42631		Primorje		Buryatia		1.78036
Korea		Germany-BY		0.498387								Novosibirsk_region		Mongolia		0.855454								Shiga		Hong_Kong		1.42631		Amur_region		Yamaguchi		1.76786
Korea		Republic_of_Georgia		0.482983								Novosibirsk_region		Okinawa		0.816131								Jiangxi		Hubei		1.41999		Yakutia		Buryatia		1.68132
																								Jiangxi		Ganzhou		1.39983		Amur_region		Primorje		1.6326
																								Mie		Hong_Kong		1.39606		Buryatia		Mongolia		1.59641
																								Zhejiang		Ganzhou		1.38476		Yakutia		Mongolia		1.59641
																								Hong_Kong		Ganzhou		1.37599		Amur_region		Yakutia		1.57245
																								Mie		Shiga		1.35975		Tochigi		Buryatia		1.57245
																								Mie		Hunan		1.31258		Tochigi		Yakutia		1.56051
																								Mie		Mongolia		1.29532		Primorje		Mongolia		1.56051
																								Mie		Zhejiang		1.27566		Buryatia		Beijing		1.54861
																								Hong_Kong		Mie		1.24756		Tochigi		Mongolia		1.5249
																								Kumamoto		Zhejiang		1.21719		Amur_region		Buryatia		1.46619
																								Jiangxi		Mie		1.2051		Novosibirsk		Amur_region		1.46619
																								Hong_Kong		Jiangxi		1.20148		Novosibirsk		Beijing		1.46619
																								Jiangxi		Mongolia		1.19063		Primorje		Novosibirsk		1.40825
																								Kumamoto		Jiangxi		1.18702		Amur_region		Beijing		1.38529
																								Mie		Jiangxi		1.181		Beijing		Novosibirsk		1.37385
																								Ganzhou		Mongolia		1.1702		Yamaguchi		Novosibirsk		1.33973
																								Zhejiang		Mie		1.14271		Buryatia		Primorje		1.32841
																								Hong_Kong		Shiga		1.13795		Amur_region		Mongolia		1.32841
																								Jiangxi		Shiga		1.13318		Novosibirsk		Tochigi		1.30587
																								Kumamoto		Hong_Kong		1.11893		Novosibirsk		Yakutia		1.30587
																								Ganzhou		Zhejiang		1.10946		Mongolia		Novosibirsk		1.29465
																								Ganzhou		Jiangxi		1.10118		Tochigi		Novosibirsk		1.28345
																								Hunan		Mie		1.09764		Novosibirsk		Yamaguchi		1.26114
																								Hunan		Mongolia		1.08585		Buryatia		Yamaguchi		1.25003
																								Kumamoto		Hunan		1.04131		Novosibirsk		Primorje		1.2279
																								Zhejiang		Shiga		1.01688		Yakutia		Novosibirsk		1.1405
																								Kumamoto		Mongolia		1.01456		Buryatia		Yakutia		1.11893
																								Hubei		Hunan		1.01224		Amur_region		Novosibirsk		1.06549
																								Hubei		Shiga		0.977601		Buryatia		Amur_region		1.0443
																								Ganzhou		Hong_Kong		0.967258		Buryatia		Tochigi		0.960616
																								Hubei		Mongolia		0.955793
																								Hubei		Zhejiang		0.946642
																								Shiga		Kumamoto		0.940931
																								Shiga		Hubei		0.93979
																								Ganzhou		Shiga		0.924979
																								Hubei		Jiangxi		0.914754
																								Mongolia		Ganzhou		0.901155
																								Shiga		Ganzhou		0.875202
																								Ganzhou		Hunan		0.874077
																								Kumamoto		Shiga		0.863964
																								Hubei		Hong_Kong		0.862842
																								Hunan		Shiga		0.847159
																								Shiga		Hunan		0.847159
																								Mongolia		Hubei		0.830415
																								Shiga		Jiangxi		0.782755
																								Shiga		Mie		0.753082
																								Mongolia		Shiga		0.746515
																								Mongolia		Mie		0.626715
1 Bayes factors of 3.0 or more were depicted on the maps.
[truncated: 43 more columns]
